# Supplementary material for: ANI-1, A data set of 20 million calculated off-equilibrium conformations for organic molecules
Source: Sci Data. 2017 Dec 19;4:170193. doi: 10.1038/sdata.2017.193 (PMC5735918; doi:10.1038/sdata.2017.193)
Supplement: Supplementary file 1 [file sdata2017193-isa1.zip]

Archive with 3 entries (3 files):
- i_Investigation.txt
- s_study_Roitberg.txt
- a_assay_Roitberg.txt
