# Supplementary material for: ANI-1, A data set of 20 million calculated off-equilibrium conformations for organic molecules
Source: Sci Data. 2017 Dec 19;4:170193. doi: 10.1038/sdata.2017.193 (PMC5735918; doi:10.1038/sdata.2017.193)
Supplement: Supplementary file 1 [file sdata2017193-isa1.zip › i_Investigation.txt]

# Investigation File generated for Scientific Data with Investigation File Authoring Tool version 0.1.0 on 07/11/2017 - This metadata file is CC0
ONTOLOGY SOURCE REFERENCE
Term Source Name	ERO	NPO	OBI
Term Source File	http://data.bioontology.org/ontologies/ERO	http://data.bioontology.org/ontologies/NPO	http://data.bioontology.org/ontologies/OBI
Term Source Version	2013-08-02	2011-12-08 (yyyy-mm-dd)	2014-08-18
Term Source Description	Eagle-I Research Resource Ontology	NanoParticle Ontology	Ontology for Biomedical Investigations
INVESTIGATION
Investigation Identifier
Investigation Title
Investigation Description
Investigation Submission Date
Investigation Public Release Date
INVESTIGATION PUBLICATIONS
Investigation PubMed ID
Investigation Publication DOI
Investigation Publication Author List
Investigation Publication Title
Investigation Publication Status
Investigation Publication Status Term Accession Number
Investigation Publication Status Term Source REF
INVESTIGATION CONTACTS
Investigation Person Last Name
Investigation Person Mid Initials
Investigation Person First Name
Investigation Person Address
Investigation Person Phone
Investigation Person Fax
Investigation Person Email
Investigation Person Affiliation
Investigation Person Roles
Investigation Person Roles Term Accession Number
Investigation Person Roles Term Source REF
STUDY
Study Identifier	10.1038/sdata.2017.193
Study Title	ANI-1, A data set of 20 million calculated off-equilibrium conformations for organic molecules
Study Submission Date	10/08/2017
Study Public Release Date	19/12/2017
Study Description	http://www.nature.com/articles/sdata2017193#abstract
Study File Name	s_study_Roitberg.txt
Comment[Subject Keywords]	///;///;///;///
Comment[Manuscript Licence]	CC BY-4.0
Comment[Experimental Metadata Licence]	CC0
Comment[Supplementary Information File Name]		Supplementary Information
Comment[Supplementary Information File Type]	x-zip-compressed	pdf
Comment[Supplementary Information File URL]	http://www.nature.com/articles/sdata2017193#supplementary-information	http://www.nature.com/articles/sdata2017193#supplementary-information
Comment[Data Repository]	figshare
Comment[Data Record Accession]	doi:10.6084/m9.figshare.c.3846712
Comment[Data Record URI]	http://doi.org/10.6084/m9.figshare.c.3846712
STUDY DESIGN DESCRIPTORS
Study Design Type	database creation objective
Study Design Type Term Accession Number	http://www.ebi.ac.uk/efo/swo/SWO_0000509
Study Design Type Term Source REF	ERO
STUDY PUBLICATIONS
Study PubMed ID	""
Study Publication DOI	doi:10.1039/C6SC05720A
Study Publication Author List	""
Study Publication Title	""
Study Publication Status	published
Study Publication Status Term Accession Number	
Study Publication Status Term Source REF	
STUDY FACTORS
Study Factor Name	organic small molecule
Study Factor Type	organic small molecule
Study Factor Type Term Accession Number	ERO:0000586
Study Factor Type Term Source REF	ERO
STUDY ASSAYS
Study Assay Measurement Type	physicochemical characterization
Study Assay Measurement Type Term Accession Number	http://purl.bioontology.org/ontology/npo#NPO_1356
Study Assay Measurement Type Term Source REF	NPO
Study Assay Technology Type	computational modeling technique
Study Assay Technology Type Term Accession Number	ERO:0001251
Study Assay Technology Type Term Source REF	ERO
Study Assay Technology Platform	""
Study Assay File Name	a_assay_Roitberg.txt
STUDY PROTOCOLS
Study Protocol Name	QM Calculations	Molecular geometry generation	Normal Mode Sampling (NMS)
Study Protocol Type	protocol	computational modeling technique	computational modeling technique
Study Protocol Type Term Accession Number	OBI:0000272	ERO:0001251	ERO:0001251
Study Protocol Type Term Source REF	OBI	ERO	ERO
Study Protocol Description			
Study Protocol URI	""	""	""
Study Protocol Version			
Study Protocol Parameters Name	""	""	""
Study Protocol Parameters Name Term Accession Number	""	""	""
Study Protocol Parameters Name Term Source REF	""	""	""
Study Protocol Components Name	""	""	""
Study Protocol Components Type	""	""	""
Study Protocol Components Type Term Accession Number	""	""	""
Study Protocol Components Type Term Source REF	""	""	""
STUDY CONTACTS
Study Person Last Name	Smith	Isayev	Roitberg
Study Person First Name	Justin S.	Olexandr	Adrian E.
Study Person Mid Initials			
Study Person Email	""	olexandr@olexandrisayev.com	roitberg@ufl.edu
Study Person Phone			
Study Person Fax			
Study Person Address			
Study Person Affiliation	Department of Chemistry, University of Florida, Gainesville, FL 32611, USA	UNC Eshelman School of Pharmacy, University of North Carolina at Chapel Hill, Chapel Hill, NC 27599, USA	Department of Chemistry, University of Florida, Gainesville, FL 32611, USA
Study Person Roles			
Study Person Roles Term Accession Number			
Study Person Roles Term Source REF			
Comment[Study Person ORCID]	0000-0001-7314-7896		
Comment[Funder]			
Comment[FundRef ID]			
Comment[Funder Term Source REF]			
Comment[Grant Identifier]			
