# Supplementary material for: ANI-1, A data set of 20 million calculated off-equilibrium conformations for organic molecules
Source: Sci Data. 2017 Dec 19;4:170193. doi: 10.1038/sdata.2017.193 (PMC5735918; doi:10.1038/sdata.2017.193)
Supplement: Supplementary file 1 [file sdata2017193-isa1.zip › s_study_Roitberg.txt]

Source Name	Characteristics[chemical substance]	Term Source REF	Term Accession Number	Protocol REF	Sample Name	Factor Value[organic small molecule]
GDB database	organic small molecule	ERO	ERO:0000586	QM Calculations	ANI-1	organic small molecule
