# Supplementary material for: ANI-1, A data set of 20 million calculated off-equilibrium conformations for organic molecules
Source: Sci Data. 2017 Dec 19;4:170193. doi: 10.1038/sdata.2017.193 (PMC5735918; doi:10.1038/sdata.2017.193)
Supplement: Supplementary file 1 [file sdata2017193-isa1.zip › a_assay_Roitberg.txt]

Sample Name	Protocol REF	Protocol REF	Assay Name	Raw Data File	Comment[Data Repository]	Comment[Data Record Accession]	Comment[Data Record URI]
ANI-1	Molecular geometry generation	Normal Mode Sampling (NMS)	ANI-1	ANI-1_release.tar.gz	figshare	doi:10.6084/m9.figshare.c.3846712	http://doi.org/10.6084/m9.figshare.c.3846712
